# Supplementary material for: Barrier-to-autointegration factor protects against the cGAS-STING response to chromatin bridges
Source: PLoS Genet. 2026 Jun 3;22(6):e1012191. doi: 10.1371/journal.pgen.1012191 (PMC13258145; doi:10.1371/journal.pgen.1012191)
Supplement: S1 File — (XLSX) [file pgen.1012191.s019.xlsx]

## Sheet: Fig 1A
DATA Fig 1A
Fold changes relative to si ctrl + DMSO
	Condition	FACTOR	N=1	N=2	N=3	Averages				Condition	FACTOR	N=1	N=2	N=3	Averages
BJ-5ta WT	si BAF + DMSO	CXCL10**	0.797	1.849	no data	1.323			BJ-5ta cGAS KO	si BAF + DMSO	CXCL10**	no data	no data	no data	no data		**: 2 experiments
	si ctrl + Rev		4.598	184.583	no data	94.5905				si ctrl + Rev		0.856	14.089	no data	7.4725
	si BAF + Rev		7.809	226.49	no data	117.15				si BAF + Rev		2.421	14.834	no data	8.6275
	si BAF + DMSO	IFNB1	0.921	2.556	1	1.49233				si BAF + DMSO	IFNB1	2.207	0.418	12.862	5.16233
	si ctrl + Rev		11.571	375.182	110.067	165.607				si ctrl + Rev		2.424	1.117	18.492	7.34433
	si BAF + Rev		18.547	539.773	160.654	239.658				si BAF + Rev		1.985	1.065	18.609	7.21967
	si BAF + DMSO	RSAD2	1.467	3.201	6.107	3.59167				si BAF + DMSO	RSAD2	no data	no data	no data	no data
	si ctrl + Rev		15.393	471.956	1197.86	561.736				si ctrl + Rev		no data	no data	no data	no data
	si BAF + Rev		31.014	532.166	1702.27	755.148				si BAF + Rev		no data	no data	no data	no data
	si BAF + DMSO	CCL5	1.6	2.374	1.094	1.68933				si BAF + DMSO	CCL5	0.852	0.747	0.529	0.709333
	si ctrl + Rev		7.643	55.931	27.21	30.2613				si ctrl + Rev		1.15	1.507	1.284	1.31367
	si BAF + Rev		13.78	112.896	64.242	63.6393				si BAF + Rev		1.225	0.902	1.267	1.13133
	si BAF + DMSO	CCL20**	no data	0.608	0.823	0.7155				si BAF + DMSO	CCL20**	no data	0.569	0.543	0.556
	si ctrl + Rev		no data	19.536	47.91	33.723				si ctrl + Rev		no data	1.895	3.351	2.623
	si BAF + Rev		no data	51.045	57.483	54.264				si BAF + Rev		no data	3.784	5.491	4.6375
	si BAF + DMSO	CXCL8	1.322	4.573	0.724	2.20633				si BAF + DMSO	CXCL8	1.227	0.986	0.818	1.01033
	si ctrl + Rev		4.243	44.45	20.855	23.1827				si ctrl + Rev		2.824	2.99	4.502	3.43867
	si BAF + Rev		7.714	89.134	19.932	38.9267				si BAF + Rev		4.088	4.14	6.971	5.06633
	si BAF + DMSO	CXCL11**	0.766	0.352	0.926	0.681333				si BAF + DMSO	CXCL11**	no data	no data	0.828	0.828
	si ctrl + Rev		6.366	60.693	57.341	41.4667				si ctrl + Rev		no data	no data	0.821	0.821
	si BAF + Rev		6.205	69.342	46.638	40.7283				si BAF + Rev		no data	no data	1.988	1.988
	si BAF + DMSO	IL6	1.351	2.837	0.863	1.68367				si BAF + DMSO	IL6	1.186	0.738	1.018	0.980667
	si ctrl + Rev		6.491	40.578	35.447	27.5053				si ctrl + Rev		2.348	2.749	3.779	2.95867
	si BAF + Rev		13.647	81.071	35.098	43.272				si BAF + Rev		2.636	2.997	4.396	3.343
	si BAF + DMSO	IFI27	1.501	2.439	1.227	1.72233				si BAF + DMSO	IFI27	0.653	0.627	1.239	0.839667
	si ctrl + Rev		7.304	55.953	49.546	37.601				si ctrl + Rev		1.179	0.913	1.419	1.17033
	si BAF + Rev		11.152	92.891	102.652	68.8983				si BAF + Rev		1.008	0.601	2.028	1.21233
	si BAF + DMSO	IFIT2	0.888	2.261	1.189	1.446				si BAF + DMSO	IFIT2	1.072	0.993	0.907	0.990667
	si ctrl + Rev		5.238	49.566	21.54	25.448				si ctrl + Rev		1.496	1.413	1.075	1.328
	si BAF + Rev		8.016	60.168	27.907	32.0303				si BAF + Rev		1.367	1.425	2.015	1.60233
	si BAF + DMSO	MX1	1.194	2.331	1.41	1.645				si BAF + DMSO	MX1	0.41	0.728	0.428	0.522
	si ctrl + Rev		7.73	71.421	50.313	43.1547				si ctrl + Rev		0.693	0.739	0.51	0.647333
	si BAF + Rev		9.477	58.731	37.386	35.198				si BAF + Rev		0.468	0.744	0.454	0.555333
	si BAF + DMSO	IFIT1	1.562	3.376	1.11	2.016				si BAF + DMSO	IFIT1	0.736	0.897	0.836	0.823
	si ctrl + Rev		5.781	27.065	19.787	17.5443				si ctrl + Rev		1.138	1.366	1.2	1.23467
	si BAF + Rev		6.948	28.613	22.168	19.243				si BAF + Rev		0.79	0.968	1.489	1.08233
	si BAF + DMSO	ISG15	1.759	2.804	1.39	1.98433				si BAF + DMSO	ISG15	0.873	0.85	0.865	0.862667
	si ctrl + Rev		5.707	25.323	22.742	17.924				si ctrl + Rev		1.002	0.996	1.064	1.02067
	si BAF + Rev		7.973	29.007	27.484	21.488				si BAF + Rev		0.972	0.846	1.337	1.05167

## Sheet: Fig 1B
DATA Fig 1B
Percentage of pSTING+ cells
	BJ-5ta WT				BJ-5ta cGAS KO
	si ctrl + DMSO	si BAF + DMSO	si ctrl + Rev	si BAF + Rev	si ctrl + DMSO	si BAF + DMSO	si ctrl + Rev	si BAF + Rev
N = 1	0.0848896	0.220426	2.76718	13.301	0	0.224215	0.153374	0.0881057
N = 2	0.0952381	0.983021	2.27066	16.5692	0	0.0913242	0.284091	0.379147
N = 3	0.199005	1.31827	3.31244	6.67854	0.57971	0.576369	0.281426	0.184843
N = 4	0	0.173762	1.00733	3.05118	0	0.261097	0	0
N = 5	0	0.721371	2.14352	4.0619	0	0.0965251	0.0969932	0
Mean	0.0758265	0.683369	2.30023	8.73236	0.115942	0.249906	0.163177	0.130419
SD	0.0823578	0.492023	0.85727	5.92865	0.259254	0.197508	0.122174	0.158616

## Sheet: Fig 1C
DATA Fig 1C
Percentage of cells with nuclear IRF3
	BJ-5ta WT				BJ-5ta cGAS KO
	si ctrl + DMSO	si BAF + DMSO	si ctrl + Rev	si BAF + Rev	si ctrl + DMSO	si BAF + DMSO	si ctrl + Rev	si BAF + Rev
N = 1	0	0.197433	2.00191	7.35156	0	0	0.194175	0
N = 2	0.0979432	0.488599	2.40066	4.36608	0	0	0	0
N = 3	0	0.324939	2.06186	3.59848	0	0	0	0
N = 4	0	0	0.974659	2.35081	0	0	0	0
N = 5	0.0983284	0.501253	2.35849	2.42424	0	0	0.0983284	0
Mean	0.0392543	0.302445	1.95951	4.01824	0	0	0.0585006	0
SD	0.0537514	0.210466	0.577928	2.04507	0	0	0.086978	0

## Sheet: Fig 1D
DATA Fig 1D
WB quantification pSTING/STING ratio signal (normalized over si ctrl + Rev)
	BJ-5ta WT				BJ-5ta cGAS KO*					* : N=3 experiments for BJ-5ta cGAS KO cells
	si ctrl + DMSO	si BAF + DMSO	si ctrl + Rev	si BAF + Rev	si ctrl + DMSO	si BAF + DMSO	si ctrl + Rev	si BAF + Rev
N = 1	0.184895	non exploitable	1	non exploitable	0.296575	0.151174	0.250468	0.197898
N = 2	0.017053	0.0343599	1	3.75817	0.0222289	0.0360686	0.00666798	0.00875037
N = 3	0.197763	0.322043	1	2.61811	0.159329	0.0962306	0.0312355	0.0289451
N = 4	0.795199	0.661633	1	2.43179
N = 5	0.31427	0.153141	1	1.18674
N = 6	0.00403137	0.00436376	1	0.949076
N = 7	0.00888644	0.0215861	1	1.65025
Mean	0.217443	0.199521	1	2.09902	0.159378	0.0944909	0.0961239	0.0785311
SD	0.281016	0.256022	0	1.04776	0.137173	0.0575722	0.134229	0.103867

## Sheet: Fig 2C
DATA Fig 2C
BJ-5ta nuclear solidity
	si ctrl + DMSO	si BAF + DMSO	si ctrl + Rev	si BAF + Rev
	0.957	0.949	0.951	0.963
	0.95	0.94	0.893	0.902
	0.954	0.947	0.84	0.823
	0.95	0.941	0.932	0.936
	0.947	0.955	0.932	0.854
	0.948	0.953	0.895	0.944
	0.945	0.954	0.937	0.935
	0.938	0.94	0.853	0.886
	0.952	0.963	0.939	0.94
	0.946	0.957	0.937	0.923
	0.948	0.951	0.796	0.918
	0.949	0.959	0.929	0.963
	0.953	0.963	0.908	0.926
	0.936	0.955	0.842	0.924
	0.939	0.953	0.961	0.946
	0.936	0.961	0.896	0.941
	0.952	0.941	0.956	0.916
	0.952	0.944	0.94	0.935
	0.947	0.958	0.88	0.957
	0.947	0.957	0.947	0.948
	0.956	0.958	0.95	0.936
	0.939	0.941	0.945	0.942
	0.945	0.945	0.947	0.94
	0.959	0.949	0.931	0.928
	0.952	0.949	0.922	0.874
	0.936	0.948	0.927	0.891
	0.946	0.949	0.957	0.953
	0.956	0.956	0.769	0.878
	0.954	0.952	0.866	0.942
	0.956	0.955	0.946	0.935
	0.941	0.946	0.856	0.943
	0.935	0.945	0.944	0.941
	0.953	0.939	0.873	0.919
	0.949	0.959	0.93	0.931
	0.951	0.958	0.909	0.888
	0.95	0.962	0.841	0.926
	0.951	0.962	0.949	0.95
	0.957	0.935	0.881	0.928
	0.939	0.954	0.934	0.916
	0.956	0.947	0.946	0.812
	0.958	0.956	0.948	0.924
	0.958	0.946	0.857	0.951
	0.952	0.949	0.951	0.935
	0.943	0.933	0.907	0.931
	0.927	0.952	0.883	0.881
	0.946	0.947	0.941	0.93
	0.951	0.949	0.941	0.937
	0.946	0.952	0.886	0.951
	0.942	0.945	0.955	0.926
	0.935	0.942	0.882	0.861
	0.926	0.95	0.957	0.952
	0.941	0.95	0.948	0.944
	0.952	0.957	0.947	0.92
	0.949	0.95	0.946	0.876
	0.931	0.949	0.917	0.87
	0.96	0.951	0.818	0.887
	0.943	0.957	0.857	0.944
	0.938	0.954	0.902	0.926
	0.95	0.95	0.945	0.937
	0.946	0.956	0.926	0.94
	0.941	0.944	0.931	0.9
	0.958	0.958	0.957	0.924
	0.949	0.951	0.936	0.939
	0.949	0.941	0.92	0.926
	0.94	0.965	0.952	0.944
	0.947	0.963	0.847	0.936
	0.945	0.956	0.895	0.944
	0.939	0.944	0.939	0.922
	0.945	0.954	0.941	0.823
	0.951	0.953	0.941	0.953
	0.956	0.945	0.946	0.924
	0.949	0.951	0.892	0.926
	0.953	0.946	0.961	0.833
	0.931	0.947	0.944	0.917
	0.958	0.938	0.957	0.908
	0.947	0.948	0.95	0.94
	0.945	0.928	0.934	0.91
	0.942	0.961	0.94	0.933
	0.945	0.956	0.919	0.938
	0.928	0.946	0.927	0.915
	0.941	0.954	0.924	0.943
	0.958	0.937	0.936	0.945
	0.949	0.938	0.943	0.939
	0.947	0.959	0.95	0.941
	0.934	0.957	0.957	0.914
	0.953	0.948	0.915	0.906
	0.942	0.939	0.93	0.747
	0.939	0.962	0.888	0.942
	0.94	0.955	0.864	0.938
	0.947	0.944	0.925	0.821
	0.94	0.939	0.9	0.907
	0.94	0.943	0.908	0.875
	0.938	0.951	0.952	0.947
	0.961	0.932	0.925	0.952
	0.94	0.955	0.924	0.938
	0.925	0.947	0.937	0.945
	0.946	0.953	0.946	0.929
	0.952	0.946	0.906	0.847
	0.94	0.942	0.876	0.925
	0.955	0.956	0.872	0.935
	0.939	0.957	0.898	0.953
	0.936	0.943	0.916	0.924
	0.945	0.954	0.944	0.922
		0.955	0.932	0.951
		0.955	0.881	0.925
		0.951	0.918	0.919
		0.943	0.948	0.922
		0.958	0.938	0.905
		0.955	0.934	0.943
		0.954	0.927	0.936
		0.959	0.926	0.86
		0.962	0.921	0.903
		0.943	0.83	0.942
		0.95	0.912	0.942
		0.956	0.953	0.838
			0.914	0.914
			0.845	0.918
			0.945	0.942
			0.936	0.953
			0.91	0.915
				0.938
Mean	0.946078	0.950365	0.916967	0.919273
SD	0.0080363	0.00753277	0.0377924	0.0358257

## Sheet: Fig  2D
DATA Fig 2D
BJ-5ta nuclear circularity
	si ctrl + DMSO	si BAF + DMSO	si ctrl + Rev	si BAF + Rev
	0.876	0.835	0.881	0.88
	0.855	0.756	0.696	0.654
	0.803	0.805	0.493	0.432
	0.868	0.736	0.789	0.774
	0.883	0.809	0.778	0.608
	0.866	0.859	0.662	0.769
	0.757	0.878	0.717	0.809
	0.795	0.844	0.44	0.664
	0.846	0.892	0.743	0.748
	0.792	0.885	0.804	0.677
	0.817	0.888	0.354	0.757
	0.834	0.868	0.795	0.838
	0.885	0.832	0.72	0.785
	0.791	0.831	0.493	0.734
	0.734	0.845	0.836	0.744
	0.827	0.839	0.464	0.83
	0.817	0.78	0.884	0.771
	0.84	0.745	0.804	0.848
	0.745	0.801	0.608	0.894
	0.842	0.846	0.794	0.828
	0.851	0.886	0.776	0.722
	0.776	0.795	0.752	0.816
	0.82	0.76	0.817	0.726
	0.884	0.803	0.741	0.713
	0.825	0.754	0.665	0.556
	0.784	0.76	0.741	0.599
	0.821	0.866	0.859	0.86
	0.868	0.859	0.394	0.574
	0.874	0.775	0.582	0.766
	0.864	0.853	0.792	0.848
	0.806	0.794	0.604	0.762
	0.855	0.753	0.797	0.758
	0.881	0.772	0.547	0.703
	0.821	0.823	0.655	0.807
	0.86	0.852	0.658	0.367
	0.824	0.875	0.451	0.741
	0.839	0.85	0.806	0.88
	0.876	0.707	0.542	0.741
	0.737	0.784	0.736	0.722
	0.889	0.825	0.825	0.444
	0.876	0.844	0.807	0.705
	0.858	0.802	0.497	0.787
	0.796	0.806	0.818	0.736
	0.804	0.763	0.616	0.856
	0.756	0.831	0.633	0.648
	0.816	0.838	0.825	0.773
	0.868	0.84	0.733	0.8
	0.79	0.854	0.581	0.735
	0.779	0.774	0.802	0.779
	0.771	0.75	0.574	0.536
	0.695	0.804	0.793	0.812
	0.776	0.853	0.715	0.806
	0.782	0.807	0.79	0.728
	0.878	0.763	0.797	0.549
	0.644	0.864	0.773	0.521
	0.807	0.797	0.449	0.537
	0.796	0.868	0.437	0.846
	0.781	0.874	0.655	0.753
	0.859	0.854	0.815	0.764
	0.838	0.805	0.81	0.761
	0.777	0.83	0.705	0.699
	0.855	0.872	0.86	0.761
	0.819	0.856	0.777	0.791
	0.889	0.711	0.777	0.708
	0.725	0.888	0.881	0.674
	0.883	0.896	0.472	0.684
	0.773	0.857	0.58	0.762
	0.829	0.819	0.797	0.677
	0.852	0.84	0.786	0.546
	0.866	0.802	0.775	0.817
	0.761	0.822	0.768	0.669
	0.802	0.866	0.692	0.673
	0.875	0.808	0.876	0.452
	0.785	0.8	0.797	0.724
	0.855	0.759	0.819	0.591
	0.825	0.851	0.871	0.831
	0.84	0.665	0.768	0.618
	0.799	0.885	0.684	0.757
	0.756	0.848	0.764	0.723
	0.831	0.816	0.615	0.698
	0.829	0.875	0.736	0.778
	0.91	0.845	0.784	0.816
	0.842	0.764	0.661	0.666
	0.806	0.906	0.756	0.82
	0.806	0.844	0.838	0.734
	0.864	0.828	0.577	0.705
	0.884	0.773	0.699	0.368
	0.764	0.873	0.691	0.745
	0.745	0.806	0.548	0.841
	0.806	0.88	0.662	0.399
	0.811	0.721	0.492	0.677
	0.803	0.705	0.624	0.601
	0.86	0.854	0.792	0.882
	0.89	0.74	0.695	0.763
	0.764	0.863	0.64	0.74
	0.765	0.855	0.723	0.765
	0.85	0.828	0.77	0.753
	0.894	0.821	0.63	0.53
	0.76	0.682	0.434	0.712
	0.842	0.858	0.554	0.815
	0.847	0.912	0.627	0.83
	0.839	0.781	0.69	0.769
	0.86	0.817	0.73	0.741
		0.874	0.652	0.825
		0.85	0.525	0.745
		0.818	0.581	0.7
		0.763	0.779	0.712
		0.856	0.749	0.759
		0.854	0.776	0.804
		0.884	0.743	0.745
		0.841	0.498	0.629
		0.871	0.65	0.73
		0.811	0.378	0.803
		0.794	0.557	0.829
		0.882	0.821	0.558
			0.649	0.701
			0.522	0.781
			0.743	0.804
			0.75	0.847
			0.611	0.702
				0.841
Mean	0.821709	0.822009	0.690133	0.722322
SD	0.0485596	0.0507682	0.127055	0.110479

## Sheet: Fig 2F
DATA Fig 2F
MDA-MB-231 nuclear solidity
	si ctrl + DMSO	si BAF + DMSO	si ctrl + Rev	si BAF + Rev
	0.949	0.937	0.969	0.971
	0.968	0.908	0.965	0.845
	0.973	0.941	0.767	0.902
	0.967	0.946	0.924	0.966
	0.972	0.96	0.821	0.949
	0.965	0.936	0.958	0.973
	0.966	0.973	0.891	0.869
	0.961	0.929	0.88	0.958
	0.965	0.943	0.917	0.834
	0.971	0.909	0.907	0.941
	0.957	0.905	0.923	0.951
	0.96	0.948	0.949	0.93
	0.957	0.935	0.889	0.897
	0.967	0.966	0.958	0.954
	0.965	0.945	0.965	0.971
	0.96	0.976	0.934	0.911
	0.964	0.962	0.956	0.873
	0.962	0.932	0.901	0.952
	0.966	0.899	0.969	0.955
	0.967	0.932	0.96	0.951
	0.968	0.938	0.943	0.898
	0.959	0.952	0.898	0.946
	0.963	0.962	0.828	0.877
	0.965	0.971	0.957	0.916
	0.963	0.936	0.964	0.916
	0.969	0.942	0.948	0.963
	0.964	0.877	0.971	0.899
	0.968	0.956	0.831	0.929
	0.966	0.956	0.909	0.943
	0.961	0.945	0.924	0.903
	0.961	0.937	0.826	0.917
	0.951	0.967	0.944	0.908
	0.961	0.962	0.957	0.956
	0.969	0.804	0.915	0.94
	0.928	0.933	0.944	0.936
	0.967	0.958	0.886	0.864
	0.971	0.935	0.965	0.925
	0.97	0.968	0.932	0.936
	0.965	0.966	0.797	0.906
	0.964	0.899	0.88	0.969
	0.947	0.953	0.93	0.919
	0.935	0.95	0.918	0.685
	0.957	0.964	0.885	0.948
	0.966	0.884	0.974	0.929
	0.968	0.966	0.917	0.906
	0.959	0.968	0.966	0.928
	0.967	0.894	0.956	0.931
	0.945	0.952	0.891	0.931
	0.963	0.81	0.864	0.904
	0.975	0.917	0.912	0.93
	0.977	0.95	0.895	0.965
	0.973	0.932	0.951	0.929
	0.968	0.961	0.906	0.941
	0.965	0.935	0.965	0.944
	0.961	0.949	0.873	0.964
	0.968	0.951	0.945	0.937
	0.973	0.949	0.926	0.96
	0.967	0.967	0.928	0.973
	0.965	0.966	0.914	0.913
	0.966	0.966	0.975	0.954
	0.966	0.963	0.935	0.927
	0.964	0.96	0.913	0.936
	0.953	0.969	0.963	0.917
	0.967	0.906	0.944	0.955
	0.959	0.968	0.967	0.943
	0.929	0.96	0.951	0.937
	0.962	0.905	0.949	0.719
	0.962	0.938	0.895	0.971
	0.936	0.966	0.892	0.949
	0.966	0.894	0.926	0.96
	0.954	0.918	0.854	0.961
	0.969	0.951	0.964	0.961
	0.967	0.941	0.951	0.926
	0.971	0.963	0.922	0.888
	0.966	0.939	0.966	0.951
	0.942	0.959	0.943	0.934
	0.898	0.952	0.966	0.922
	0.96	0.948	0.963	0.941
	0.934	0.959	0.902	0.793
	0.959	0.889	0.962	0.97
	0.954	0.913	0.963	0.943
	0.963	0.946	0.959	0.829
	0.953	0.878	0.914	0.941
	0.956	0.965	0.705	0.964
	0.951	0.95	0.926	0.908
	0.953	0.886	0.971	0.941
	0.973	0.95	0.913	0.96
	0.965	0.944	0.921	0.946
	0.968	0.952	0.959	0.965
	0.967	0.965	0.949	0.965
	0.958	0.888	0.936	0.969
	0.964	0.93	0.774	0.945
	0.964	0.945	0.961	0.861
	0.97	0.934	0.968	0.914
	0.963	0.937	0.925	0.958
	0.97	0.924	0.969	0.922
	0.96	0.972	0.958	0.957
	0.959	0.944	0.953	0.964
	0.969	0.961	0.867	0.895
	0.97	0.957	0.825	0.938
	0.952	0.952	0.915	0.892
	0.962	0.937	0.958	0.968
	0.973	0.967	0.861	0.949
	0.967	0.958	0.87	0.95
	0.958	0.957	0.913	0.918
	0.962	0.932	0.962	0.877
	0.956	0.967	0.952	0.941
	0.952	0.948	0.859	0.931
	0.954	0.96	0.97	0.972
	0.967	0.953	0.964	0.841
	0.932	0.921	0.969	0.841
	0.965	0.931	0.907	0.948
	0.972	0.938	0.95	0.953
	0.956	0.956	0.931	0.951
	0.961	0.931	0.961	0.946
	0.927		0.967	0.906
	0.971		0.966	0.957
	0.971		0.96	0.965
	0.888		0.947	0.912
	0.948		0.976	0.836
	0.971		0.718	0.912
	0.962		0.938	0.904
	0.944		0.914	0.949
	0.968		0.897	0.889
	0.961		0.968	0.94
	0.964		0.95	0.948
	0.957		0.884	0.946
	0.97		0.955	0.869
	0.965		0.941	0.908
	0.951		0.968	0.957
	0.965		0.888	0.973
	0.966		0.946	0.948
	0.961		0.918	0.953
	0.959		0.947	0.959
	0.963		0.821	0.882
	0.961		0.837	0.949
	0.962			0.965
	0.958			0.973
	0.965			0.792
	0.963			0.918
	0.96
	0.966
	0.95
	0.961
	0.955
	0.963
Mean	0.960404	0.940235	0.922096	0.925893
SD	0.0123068	0.029215	0.0511609	0.0458097

## Sheet: Fig 2G
DATA Fig 2G
MDA-MB-231 nuclear circularity
	si ctrl + DMSO	si BAF + DMSO	si ctrl + Rev	si BAF + Rev
	0.864	0.81	0.873	0.862
	0.879	0.76	0.863	0.604
	0.905	0.774	0.429	0.612
	0.883	0.835	0.733	0.857
	0.902	0.841	0.363	0.753
	0.902	0.742	0.859	0.897
	0.879	0.863	0.575	0.581
	0.847	0.734	0.637	0.849
	0.868	0.844	0.65	0.528
	0.908	0.724	0.547	0.757
	0.863	0.696	0.756	0.794
	0.861	0.821	0.818	0.68
	0.838	0.751	0.543	0.66
	0.88	0.887	0.879	0.668
	0.852	0.861	0.876	0.873
	0.889	0.851	0.762	0.737
	0.877	0.801	0.846	0.591
	0.845	0.669	0.581	0.829
	0.896	0.67	0.892	0.894
	0.874	0.779	0.896	0.836
	0.9	0.792	0.75	0.6
	0.884	0.822	0.64	0.859
	0.868	0.861	0.444	0.603
	0.858	0.776	0.82	0.78
	0.878	0.763	0.798	0.808
	0.914	0.794	0.827	0.853
	0.873	0.629	0.879	0.668
	0.874	0.816	0.526	0.717
	0.888	0.838	0.661	0.82
	0.868	0.822	0.667	0.669
	0.896	0.788	0.264	0.637
	0.827	0.832	0.796	0.673
	0.894	0.823	0.784	0.838
	0.881	0.468	0.766	0.673
	0.76	0.823	0.81	0.761
	0.902	0.81	0.573	0.587
	0.892	0.754	0.892	0.792
	0.883	0.868	0.774	0.732
	0.853	0.835	0.416	0.603
	0.896	0.584	0.503	0.89
	0.822	0.838	0.628	0.673
	0.814	0.819	0.634	0.327
	0.856	0.832	0.593	0.837
	0.83	0.633	0.869	0.72
	0.905	0.903	0.727	0.706
	0.824	0.899	0.849	0.699
	0.905	0.677	0.781	0.744
	0.827	0.804	0.613	0.802
	0.863	0.477	0.548	0.649
	0.886	0.811	0.664	0.734
	0.876	0.847	0.631	0.885
	0.911	0.764	0.792	0.604
	0.901	0.831	0.727	0.746
	0.879	0.785	0.873	0.781
	0.842	0.859	0.573	0.837
	0.909	0.83	0.746	0.849
	0.875	0.819	0.739	0.82
	0.891	0.88	0.618	0.871
	0.833	0.795	0.713	0.652
	0.865	0.853	0.895	0.868
	0.879	0.849	0.712	0.824
	0.862	0.866	0.61	0.824
	0.78	0.907	0.759	0.782
	0.873	0.693	0.734	0.828
	0.827	0.875	0.867	0.781
	0.766	0.84	0.843	0.809
	0.864	0.668	0.768	0.347
	0.857	0.846	0.557	0.869
	0.76	0.878	0.69	0.817
	0.851	0.673	0.646	0.861
	0.837	0.749	0.505	0.855
	0.884	0.828	0.848	0.864
	0.87	0.809	0.809	0.76
	0.893	0.851	0.771	0.636
	0.874	0.825	0.865	0.787
	0.815	0.855	0.76	0.739
	0.682	0.841	0.858	0.757
	0.859	0.847	0.826	0.779
	0.783	0.807	0.754	0.457
	0.851	0.658	0.856	0.852
	0.87	0.655	0.833	0.814
	0.865	0.76	0.875	0.562
	0.854	0.658	0.676	0.813
	0.83	0.899	0.374	0.881
	0.816	0.779	0.719	0.71
	0.861	0.616	0.869	0.786
	0.902	0.806	0.592	0.859
	0.824	0.812	0.634	0.833
	0.909	0.816	0.823	0.876
	0.864	0.869	0.792	0.796
	0.856	0.695	0.658	0.817
	0.804	0.689	0.354	0.702
	0.863	0.853	0.892	0.618
	0.896	0.788	0.844	0.733
	0.84	0.788	0.715	0.735
	0.896	0.732	0.882	0.717
	0.826	0.892	0.848	0.827
	0.822	0.799	0.829	0.651
	0.877	0.843	0.601	0.672
	0.895	0.836	0.393	0.791
	0.821	0.794	0.646	0.606
	0.851	0.808	0.862	0.842
	0.885	0.85	0.475	0.788
	0.869	0.847	0.557	0.861
	0.777	0.836	0.671	0.778
	0.854	0.633	0.85	0.643
	0.749	0.882	0.767	0.759
	0.827	0.828	0.45	0.769
	0.813	0.841	0.867	0.862
	0.856	0.895	0.907	0.553
	0.802	0.811	0.885	0.599
	0.863	0.781	0.579	0.807
	0.887	0.782	0.757	0.719
	0.842	0.846	0.734	0.784
	0.85	0.799	0.828	0.896
	0.814		0.875	0.76
	0.905		0.816	0.842
	0.901		0.821	0.852
	0.695		0.738	0.709
	0.817		0.864	0.482
	0.885		0.324	0.727
	0.847		0.737	0.665
	0.829		0.65	0.856
	0.882		0.644	0.639
	0.82		0.851	0.81
	0.818		0.734	0.821
	0.815		0.49	0.732
	0.891		0.797	0.665
	0.851		0.768	0.656
	0.839		0.86	0.824
	0.921		0.602	0.839
	0.882		0.755	0.858
	0.876		0.731	0.777
	0.862		0.73	0.854
	0.864		0.437	0.545
	0.849		0.509	0.824
	0.843			0.884
	0.843			0.798
	0.856			0.482
	0.915			0.754
	0.852
	0.874
	0.813
	0.853
	0.809
	0.866
Mean	0.856747	0.792609	0.713162	0.746936
SD	0.0400699	0.0825596	0.147729	0.112402

## Sheet: Fig 3A
DATA Fig 3A
Number of GFP-cGAS+ pixels per cell (MDA-MB-231 GFP-cGAS)
	si ctrl + DMSO	si BAF + DMSO	si ctrl + Rev	si BAF + Rev
	0	7	0	0			N = 1
	0	7	639	0			N = 2
	0	0	134	0			N = 3
	0	0	379	248
	0	0	0	0
	0	0	110	0
	0	0	0	566
	0	0	133	0
	0	0	0	0
	0	181	0	0
	0	0	0	0
	0	766	0	0
	0	0	0	0
	0	0	0	0
	0	0	0	0
	0	0	0	0
	0	0	0	0
	0	0	0	0
	0	0	0	0
	0	88	0	0
	0	1	0	0
	0	0	0	892
	0	0	0	39
	0	0	0	0
	0	0	0	70
	0	0	0	142
	0	0	118	0
	0	0	0	0
	0	0	0	0
	0	0	0	0
	0	0	37	6
	0	0	0	0
	0	0	0	0
	0	0	156	0
	0	0	0	0
	0	0	0	0
	0	42	0	0
	0	0	0	0
	0	0	0	0
	0	0	0	0
	0	0	0	0
	0	0	259	0
	0	0	0	0
	0	0	76	0
	0	0	0	359
	0	0	0	0
	0	0	0	0
	0	0	293	0
	0	2	0	0
	0	0	0	31
	0	0	201	0
	0	0	0	0
	0	0	0	0
	0	16	0	720
	0	0	379	0
	0	0	0	0
	0	0	0	55
	0	0	0	0
	0	13	0	0
	0	0	0	0
	0	0	33	0
	0	0	0	0
	0	142	0	0
	0	0	91	0
	0	0	0	0
	0	0	0	0
	0	0	22	17
	0	0	42	321
	0	0	1711	86
	0	141	7	65
	0	0	29	0
	0	5	356	37
	0	0	0	0
	0	0	2	136
	0	0	0	1
	1	8	0	59
	0	0	0	967
	0	0	1	0
	0	0	13	0
	0	0	0	270
	0	0	0	0
	0	33	32	0
	0	0	0	0
	0	0	0	0
	0	1	0	6
	0	141	0	998
	0	0	20	0
	0	0	0	630
	0	0	0	19
	0	0	0	121
	0	0	0	0
	0	0	0	0
	0	0	0	0
	0	0	19	0
	0	0	0	0
	0	7	40	0
	0	10	0	52
	0	0	0	101
	0	0	1158	67
	0	0	2	208
	0	19	0	0
	0	75	38	0
	0	0	43	0
	0	0	24	0
	0	1180	33	0
	0	0	50	0
	0	0	0	2
	0	206	0	579
	0	96	0	1945
	0	0	0	36
	0	82	40	30
	0	0	2	957
	0	256	0	36
	0	0	0	58
	0	33	0	0
	0	0	1	0
	0	0	0	0
	0	36	20	0
	0	270	0	0
	0	77	0	0
	0	0	5	2
	0	0	0	0
	0	0	0	154
	0	9	0	0
	0	0	0	0
	0	4	77	0
	0	0	4	0
	0	286	0	0
	0	0	0	0
	0	122	1	0
	0	0	0	0
	0	275	0	803
	0	45	0	277
	0	0	0	0
	0	0	0	0
	0	43	27	99
	0	91	0	0
	0	0	0	32
	0	0	0	0
	0	0	1	0
	0	0	8	0
	0	0	6	0
	0	0	0	67
	0	0	142	0
	1	0	0	21
	0	0	0	25
	0	0	19	0
	2	0	0	0
	0	0	1151	0
	0	0	85	0
	0	0	0	0
	0	0	0	0
	0	0	31	0
	0	0	781	8
	0	0	18	0
	5	0	25	0
	0	0	0	0
	0	0	0	0
	0	0	0	0
	0	209	0	688
	0	0	1332	1
	0	0	0	0
	0	95	2	0
	0	14	248	33
	0	0	0	0
	0	417	641	395
	0	0	0	0
	0	32	116	0
	2	7	0	0
	0	92	0	238
		0	201	22
		0	0	3
		14	0	30
		94	0	61
		349	9	0
		7	0	0
		0		71
		0		24
		0		0
		0		0
		0		0
		0		0
		0
		328
		369
		0
		0
Mean	0.0647059	36.5936	66.3239	76.8462
SD	0.450432	123.554	225.521	233.825

## Sheet: Fig 3B
DATA Fig 3B
Number of GFP-cGAS+ pixels per cell (HeLa GFP-cGAS)
	si ctrl + DMSO	si BAF + DMSO	si ctrl + Rev	si BAF + Rev
	0	0	1055	0			N = 1
	0	0	2292	0			N = 2
	0	19	362	1900			N = 3
	0	27	804
	0	0	1875	238
	0	0	718	5
	0	0	0	0
	0	0	1018	0
	0	141	2782	1177
	0	0	2042	0
	0	0	557	193
	0	692	239	848
	0	0	0	87
	0	0	46	0
	0	0	562	0
	0	0	1809	0
	0	0	1001	0
	0	0	0	15
	0	0	1274	100
	0	0	151	253
	0	0	0	386
	0	241	2730	0
	0	0	0	0
	0	0	1562	2246
	0	0	402	247
	0	0	194	910
	0	0	0	0
	0	0	0	349
	0	0	2	0
	0	0	351	0
	0	0	0	1168
	0	0	1084	18
	0	0	1193	856
	0	0	166	855
	0	0	731	350
	0	0	1634	0
	0	0	488	395
	0	0	139	0
	0	0	1002	0
	0	0	478	1996
	0	0	0	1105
	0	0	349	0
	0	0	0	0
	0	27	1031	0
	0	0	647	3
	0	0	699	190
	0	0	261	0
	0	0	134	270
	0	0	719	22
	0	0	0	50
	0	0	2	0
	0	0	1195	364
	0	0	0	142
	0	0	0	0
	0	0	1105	116
	0	0	2019	417
	0	0	367	465
	0	7	535	147
	0	2	954	224
	0	0	0	1204
	0	0	633	0
	0	0	3301	336
	0	0	251	6
	0	77	0	0
	0	0	0	143
	0	0	0	369
	0	0	69	0
	0	3	20	141
	0	26	0	50
	0	0	173	111
	0	0	0	0
	0	0	9	97
	0	0	170	771
	0	32	19	104
	0	0	247	141
	0	0	62	40
	0	0	114	109
	0	0	250	4
	0	0	84	0
	0	0	164	124
	0	0	37	266
	0	0	0	1190
	0	0	0	252
	0	26	108	347
	0	0	52	132
	0	0	0	187
	0	0	59	142
	0	0	0	122
	0	0	0	197
	0	0	0	92
	0	0	92	213
	0	0	0	4155
	0	0	86	81
	0	0	129	459
	0	0	228	118
	0	0	0	122
	0	0	0	623
	0	0	262	179
	0	5	125	1288
	0	0	101	307
	0	0	0	8
	0	0	0	320
	0	0	76	2267
	0	0	0	111
	0	2	2	135
	0	0	0	656
	0	0	214	219
	0	0	50	56
	0	0	139	83
	0	0	94	117
	0	0	0	161
	0	0	5	118
	0	0	315	275
	0	0	0	113
	0	0	739	70
	0	0	292	19
	0	0	21	55
	0	0	0	1
	0	8	0	45
	0	4	0	3
	0	0	0	0
	0	0	0	45
	0	0	14	0
	0	0	0	29
	0	0	316	45
	0	0	591	0
	0	0	261	28
	0	0	66	3
	0	9	175	0
	0	0	0	0
	0	35	61	8
	0	0	117	33
	0	0	2135	0
	0	0	867	43
	0	0	56	0
	0	0	2400	3
	0	1	52	9
	0	0	44	8
	0	0	59	0
	0	0	192	14
	0	0	14	5
	0	0	104	33
	0	0	133	0
	0	0	60	188
	0	0	67	29
	0	0	356	1
	0	0	0	20
	0	0	259	117
	0	0	503	19
	488	0	0	0
	0	0	0	3
	0	0	0	25
	441	0	0	43
	53	0	0	11
	63	0	43	0
	0	0	168	99
	0	0	201	0
	0	0	0	0
	0	0	0	4
	0	0	553	0
	0	0	0	4
	0		0	0
	0		0	0
	0		0	7
	0		0	0
	0		1296	23
	0		376	30
	0		30	32
			0	5
			0	1
			0
			27
Mean	6.22024	8.59627	355.512	225.609
SD	50.914	58.9773	612.993	502.876

[truncated: 35 more sheets: Fig 4A, Fig 4B, Fig 5A, Fig 5D, Fig 5E, Fig 5F, Fig 5G, Fig 6B, Fig 6C, Fig 6E, Fig 6F, Fig 7B, Fig 8A, Fig 8C, Fig 8D, Fig S2A, Fig S3B, Fig S4A, Fig S4B, Fig S5A …]
